# Supplementary material for: Knowledge, perception, and attitude toward premarital screening among university students in Kurdistan region–Iraq
Source: PLOS Glob Public Health. 2024 Nov 18;4(11):e0003515. doi: 10.1371/journal.pgph.0003515 (PMC11573136; doi:10.1371/journal.pgph.0003515)
Supplement: S1 Data — (XLSX) [file pgph.0003515.s001.xlsx]

## Sheet: pms
ID	agreement	age_cat	gender	marrital_status	stage	resedence_place	economic_status	Parental_consanguinity	pers_his_here	fam_his	hearing_pms	know_pms	PMS_objective	infectoius_dis	hereditary_dis	places_PMS	tests_pms	physical_exam	info_source	Q1_perception	Q2_perception	Q3_perception	Q4_perception	Q5_perception	Q6_perception	Q7_perception	Q8_perception	Q9_perception	Q10_perception	Q11_perception	Q12_perception	carry_out	relative_marriage	time_pms	advise_future
1	1	1	1	0	3	1	1	0	0	1	1	1	1	0	1	0	0	0	1	1	1	1	1	1	1	0	1	1	0	1	1	1	-1	1	1
2	1	1	0	0	3	1	2	1	0	1	1	1	1	0	1	0	0	0	1	1	1	1	1	1	0	-1	1	1	1	1	1	1	-1	1	1
3	1	1	1	0	3	1	1	1	1	1	1	1	1	1	1	1	1	1	0	0	1	0	1	1	1	0	1	1	1	1	1	1	0	1	0
4	1	1	1	0	3	1	1	0	0	0	1	1	1	1	1	1	1	1	1	1	1	1	1	0	0	0	1	1	-1	1	1	1	0	1	1
5	1	1	0	0	3	1	1	0	0	0	1	1	1	1	1	0	0	0	1	1	1	1	0	1	0	0	1	1	1	1	1	1	0	1	0
6	1	0	0	0	1	1	2	1	0	1	1	1	1	1	1	0	0	0	0	1	1	1	1	1	1	0	1	1	1	1	1	1	-1	1	1
7	1	0	1	0	1	1	1	0	0	0	1	1	1	1	1	1	0	0	3	1	1	1	1	1	0	0	1	1	-1	1	1	1	0	1	1
8	1	1	1	0	1	1	0	0	1	1	1	1	1	0	1	1	0	1	1	1	1	0	0	0	0	0	0	0	0	0	0	0	0	0	0
9	1	0	0	0	1	1	1	0	0	1	1	1	1	1	1	1	0	1	0	1	1	1	1	1	1	0	1	1	0	1	1	1	-1	1	-1
10	1	0	1	0	1	1	2	1	1	0	1	1	1	1	1	0	0	0	2	1	1	1	1	1	1	-1	-1	1	1	1	-1	1	-1	1	0
11	1	0	0	0	1	1	1	1	0	0	1	0	1	1	1	0	0	0	1	1	1	0	0	0	0	0	1	1	0	0	0	1	0	1	1
12	1	1	0	0	3	1	1	0	0	0	1	1	1	1	1	1	1	1	1	1	1	1	1	0	0	-1	0	1	0	1	0	1	0	1	1
13	1	0	0	0	1	1	1	0	0	0	1	1	1	1	1	0	0	0	1	1	1	0	0	1	0	-1	0	1	0	0	1	1	0	1	-1
14	1	0	1	0	1	1	1	1	0	0	1	1	1	1	1	0	0	1	1	1	0	1	1	0	1	0	0	0	0	0	0	0	0	0	0
15	1	1	0	0	3	1	1	0	0	0	1	1	1	0	1	0	0	0	1	1	1	1	1	1	1	0	1	1	0	0	1	1	-1	1	1
16	1	1	0	0	3	1	1	0	0	1	1	1	1	1	1	1	1	1	0	1	1	1	1	1	1	-1	1	1	0	1	1	1	-1	1	1
17	1	1	1	0	4	1	1	1	1	1	1	1	1	1	1	1	1	1	1	0	0	0	0	0	0	0	0	0	0	-1	0	0	1	0	1
18	1	0	0	0	1	1	1	1	0	0	1	1	1	0	0	0	0	1	2	1	1	1	1	0	1	-1	1	1	0	0	1	1	-1	1	0
19	1	2	1	0	4	1	1	0	0	0	1	1	1	1	1	1	1	0	3	1	1	1	1	1	1	1	1	1	1	1	1	1	0	1	-1
20	1	1	1	0	3	1	1	0	0	0	1	1	1	0	1	0	1	1	1	1	1	-1	1	1	1	1	1	1	-1	1	1	1	-1	1	1
21	1	1	0	0	3	1	1	0	0	0	1	1	1	1	1	0	0	0	1	1	1	1	1	1	1	0	1	1	0	1	1	1	-1	1	-1
22	1	0	0	0	1	1	1	1	0	1	1	1	1	0	1	0	0	0	3	1	1	0	0	1	0	-1	1	1	-1	0	1	1	-1	1	1
23	1	1	0	0	3	1	2	1	0	0	1	1	1	1	1	1	0	0	0	0	1	1	0	0	0	-1	1	0	-1	1	1	0	-1	1	1
24	1	2	1	0	4	1	1	0	0	0	1	1	1	1	1	1	1	1	1	1	1	1	1	1	1	0	1	1	1	1	1	1	-1	1	1
25	1	1	0	0	1	1	2	1	0	0	1	1	1	1	1	0	1	1	1	1	1	1	1	1	1	-1	1	1	1	1	1	1	-1	1	-1
26	1	1	1	0	3	1	1	1	0	0	1	1	1	0	1	0	1	0	1	1	1	0	0	1	1	0	1	1	-1	1	1	1	-1	1	0
27	1	2	0	0	4	1	1	1	0	0	1	0	1	1	0	0	1	0	1	1	1	1	0	1	0	1	1	1	1	1	1	1	-1	1	1
28	1	1	0	1	4	1	1	1	1	1	1	1	1	1	1	1	1	1	1	-1	-1	-1	1	-1	-1	-1	-1	-1	-1	-1	-1	-1	1	-1	0
29	1	2	1	0	4	1	1	0	0	0	1	1	1	1	1	1	1	1	1	1	1	0	0	1	1	-1	0	1	1	1	1	1	0	1	1
30	1	1	0	0	3	1	1	1	0	0	0	0	0	0	0	0	0	0	1	0	0	1	0	1	0	0	0	1	0	0	-1	-1	0	1	1
31	1	1	0	0	3	1	0	1	0	0	1	1	1	1	1	0	1	1	2	1	1	0	0	0	0	0	1	1	1	0	0	1	-1	0	1
32	1	2	1	0	4	1	1	0	0	0	1	1	1	1	1	0	1	1	2	0	0	1	0	0	1	0	1	1	1	1	-1	0	-1	0	0
33	1	1	0	0	4	1	1	1	0	0	1	1	1	1	1	1	1	1	0	1	0	0	0	0	0	0	0	-1	0	0	0	0	-1	0	0
34	1	1	0	0	4	1	1	0	0	0	1	1	1	1	1	1	1	1	0	1	1	0	1	0	1	-1	1	1	0	0	1	1	-1	1	1
35	1	1	1	0	4	1	1	1	0	0	1	1	1	1	1	1	1	1	0	1	1	1	1	1	1	-1	0	1	1	0	1	1	1	1	1
36	1	1	0	1	4	1	1	1	0	0	1	1	1	1	1	0	1	1	1	1	1	1	1	1	-1	-1	0	0	0	0	0	0	0	1	0
37	1	1	1	0	4	1	1	1	0	1	1	1	1	1	1	0	1	1	0	1	1	1	1	1	1	0	1	1	1	1	1	1	-1	1	1
38	1	2	1	0	4	1	1	1	0	0	1	1	1	1	0	0	0	1	0	-1	-1	1	1	-1	-1	-1	-1	-1	-1	-1	-1	1	1	0	-1
39	1	2	1	0	4	1	1	1	0	0	1	1	1	1	1	0	0	1	0	1	0	1	0	1	0	1	1	1	1	1	1	1	-1	1	1
40	1	1	0	0	4	1	1	1	0	0	0	1	1	1	1	0	1	0	0	1	1	0	1	1	1	-1	-1	1	0	1	1	1	-1	1	1
41	1	0	1	0	1	1	1	1	0	1	1	1	1	1	1	0	1	1	0	1	1	0	0	1	1	1	0	1	1	0	0	1	-1	1	1
42	1	2	1	1	4	1	1	1	0	0	1	1	1	0	1	1	1	0	0	1	1	1	1	1	1	0	1	1	0	1	1	1	-1	1	1
43	1	1	1	0	4	1	1	1	0	0	1	1	1	0	1	1	1	0	0	1	1	1	1	1	1	0	1	1	0	1	1	1	-1	1	1
44	1	2	1	0	4	1	1	1	0	0	1	1	1	0	1	0	0	1	0	1	1	0	1	0	0	0	0	0	0	0	0	0	-1	1	1
45	1	1	0	0	2	1	1	1	0	1	1	1	1	1	1	1	1	1	0	1	1	1	1	1	1	-1	1	1	0	1	0	1	-1	1	1
46	1	0	1	0	1	1	1	0	0	0	1	1	1	1	1	1	1	0	2	1	1	1	1	1	1	-1	1	1	1	1	1	1	-1	1	1
47	1	0	0	0	3	1	1	0	0	0	1	0	0	0	1	0	0	0	0	1	1	1	1	1	1	0	0	1	1	1	1	1	-1	1	1
48	1	0	0	0	3	1	1	0	0	0	1	1	1	1	1	0	1	0	1	1	0	1	1	1	1	0	0	1	-1	1	0	1	-1	1	0
49	1	1	0	0	2	1	1	1	0	0	1	0	1	1	1	0	0	1	1	1	1	1	1	-1	0	0	0	1	1	1	1	1	-1	1	1
50	1	2	0	1	4	1	1	1	0	1	1	1	1	1	0	0	0	1	0	1	1	0	0	0	0	0	0	0	-1	-1	1	1	0	1	1
51	1	1	0	0	2	1	2	1	0	0	1	1	1	1	1	0	0	0	0	0	0	1	1	1	0	1	0	1	1	1	1	1	-1	1	1
52	1	1	0	0	3	1	1	1	0	0	0	0	0	1	1	1	0	0	1	1	0	1	1	0	1	-1	1	1	1	1	1	1	-1	1	1
53	1	1	0	0	2	1	1	0	0	1	1	1	1	1	1	0	0	0	3	-1	-1	-1	1	-1	1	1	1	-1	1	1	1	-1	0	0	1
54	1	0	0	0	2	0	1	0	1	1	1	1	1	1	1	0	0	0	0	0	0	0	0	1	0	1	1	1	0	0	0	1	-1	1	1
55	1	2	1	0	6	1	1	1	0	0	1	1	1	1	1	1	1	1	3	1	1	1	1	1	1	0	1	1	-1	1	1	1	0	1	1
56	1	0	0	0	2	1	1	1	0	0	1	1	1	0	1	0	0	0	1	1	1	1	1	1	0	-1	0	1	0	1	1	1	0	1	0
57	1	2	1	1	6	1	1	1	0	0	1	1	1	1	1	0	1	1	0	1	1	1	1	1	1	1	1	1	1	1	1	1	-1	1	1
58	1	2	1	0	2	1	1	1	0	0	1	1	1	0	1	1	1	0	1	1	1	-1	1	0	-1	1	1	1	1	1	1	1	0	-1	1
59	1	1	0	0	4	1	1	0	0	0	1	1	1	1	1	1	1	1	2	1	1	1	1	1	1	0	1	1	-1	1	1	1	-1	1	1
60	1	1	1	0	4	1	1	0	0	0	1	1	1	1	1	0	1	1	2	1	1	1	0	1	1	0	1	1	-1	1	1	1	-1	1	0
61	1	1	0	0	4	1	2	1	0	0	1	1	1	1	1	1	1	1	0	1	1	0	0	0	0	-1	0	1	1	1	1	1	-1	1	1
62	1	2	0	0	4	1	1	1	1	1	1	1	1	0	1	0	1	0	3	1	1	1	1	1	1	0	1	1	-1	1	1	1	-1	0	1
63	1	2	1	0	4	1	1	0	1	0	1	1	1	1	1	1	1	0	1	1	1	0	0	1	1	0	1	1	-1	1	1	1	-1	1	1
64	1	1	1	0	4	1	1	0	0	1	1	1	1	1	1	0	1	0	1	1	1	1	1	1	0	0	1	0	1	1	0	1	-1	1	1
65	1	1	1	0	3	1	1	1	0	0	1	1	1	1	1	0	1	1	1	-1	-1	-1	1	-1	0	-1	-1	-1	-1	0	1	-1	-1	-1	-1
66	1	1	0	0	4	1	1	0	0	1	1	1	1	1	1	0	0	1	1	0	0	1	1	1	1	0	-1	1	1	1	1	0	-1	0	-1
67	1	2	1	1	4	1	0	1	1	1	1	1	1	1	1	1	1	1	2	-1	-1	-1	1	0	-1	-1	-1	-1	0	0	-1	-1	0	-1	-1
68	1	1	0	0	4	1	1	0	0	1	1	1	1	0	1	0	0	0	1	1	1	1	1	1	0	0	1	1	1	0	1	1	-1	1	1
69	1	2	0	0	6	1	1	0	0	0	1	1	1	1	1	0	1	0	2	1	1	1	1	0	1	-1	0	1	0	1	1	1	-1	1	1
70	1	2	0	0	6	1	0	1	1	1	1	1	1	1	1	1	1	0	0	1	1	1	1	1	1	0	1	0	0	0	1	1	-1	1	1
71	1	1	0	0	4	1	1	0	0	0	1	1	1	1	1	1	1	1	1	1	1	1	1	1	1	0	1	1	1	1	1	1	0	1	1
72	1	1	1	0	3	1	1	1	1	1	1	1	1	1	1	0	1	0	2	1	1	0	1	0	0	-1	1	1	0	1	1	1	0	1	1
73	1	1	0	0	4	1	1	1	0	0	1	1	1	1	1	0	1	1	1	1	1	1	1	0	1	-1	0	1	0	0	1	0	-1	1	1
74	1	2	1	1	5	1	0	1	1	1	1	1	1	1	1	1	1	0	0	-1	-1	-1	1	-1	-1	0	-1	-1	-1	-1	-1	-1	0	-1	-1
75	1	1	0	0	4	1	1	1	0	0	1	1	1	1	1	1	1	1	1	1	0	1	0	1	0	0	0	1	0	0	0	0	0	1	1
76	1	2	1	0	2	1	2	0	0	1	1	1	1	1	1	1	1	0	1	1	1	1	1	1	1	0	1	1	0	1	1	1	-1	1	1
77	1	2	1	0	6	1	1	1	0	0	1	1	1	1	1	0	1	1	1	1	1	1	1	1	1	-1	1	1	1	1	1	1	-1	1	1
78	1	2	1	1	3	1	1	1	1	1	1	1	1	1	1	1	1	0	0	0	1	1	1	1	0	0	1	1	-1	1	1	1	0	1	1
79	1	0	1	0	1	0	0	1	1	1	1	1	1	0	0	0	0	1	0	1	1	1	1	1	1	-1	1	1	1	1	1	1	-1	1	-1
80	1	2	1	0	4	1	0	1	0	0	1	1	1	1	1	1	1	1	3	1	1	1	1	1	1	-1	-1	1	1	1	1	1	-1	1	1
81	1	1	0	0	3	1	1	1	0	0	1	1	1	0	1	1	1	1	0	1	1	1	1	1	0	0	1	1	0	0	1	1	0	1	1
82	1	1	1	0	3	1	1	1	0	0	1	1	1	1	1	0	0	0	0	-1	1	1	0	0	1	0	0	0	1	1	1	1	0	1	1
83	1	2	0	0	2	1	1	0	0	0	1	1	1	1	1	0	1	0	0	1	1	1	0	1	0	-1	0	1	-1	0	1	1	-1	1	1
84	1	2	1	1	4	1	0	1	0	1	1	1	1	1	1	1	1	1	1	1	1	1	1	1	1	1	1	1	1	1	1	1	1	1	1
85	1	2	0	0	4	1	1	1	0	1	1	1	1	1	1	0	0	1	0	1	1	1	1	1	1	-1	0	1	1	0	1	1	0	1	1
86	1	0	0	0	2	1	1	0	0	0	1	1	1	1	1	0	1	0	2	1	1	0	0	0	1	0	0	1	0	1	1	1	-1	1	1
87	1	0	0	0	2	1	1	1	0	1	1	1	1	1	1	0	1	0	1	1	-1	1	1	1	1	-1	1	1	0	1	1	1	-1	1	1
88	1	2	0	0	4	1	2	0	0	0	1	1	1	1	1	0	1	0	2	1	1	1	1	1	1	0	1	1	0	1	1	1	-1	1	0
89	1	1	0	0	4	1	1	0	0	1	1	1	1	1	1	1	0	0	0	1	1	1	1	1	1	-1	1	1	-1	1	1	1	-1	1	1
90	1	1	0	0	3	1	1	1	0	1	1	0	0	1	1	0	0	0	1	1	1	1	1	0	0	0	0	1	-1	1	1	1	0	1	1
91	1	1	0	0	3	1	1	0	0	0	1	1	1	1	1	1	0	0	1	1	1	1	1	1	1	-1	1	1	-1	1	1	1	-1	1	1
92	1	1	0	0	4	1	1	0	0	1	1	1	1	1	1	1	0	0	0	1	1	1	1	1	1	0	1	1	-1	1	1	1	-1	1	1
93	1	1	0	0	3	0	1	0	0	1	1	1	1	1	1	1	0	0	1	1	0	1	1	1	0	0	0	1	1	0	0	1	-1	1	0
94	1	0	0	0	2	1	1	0	0	0	1	1	1	1	1	1	0	0	0	1	1	0	1	1	1	-1	1	1	1	1	0	1	0	1	1
95	1	1	0	0	3	1	1	0	0	1	1	1	1	0	1	0	0	1	2	1	0	1	1	1	1	0	1	1	0	1	1	1	0	1	0
96	1	0	0	0	2	1	1	1	0	0	1	1	1	0	1	0	0	0	0	1	1	1	0	1	1	1	0	1	0	0	1	1	0	1	1
97	1	1	0	0	3	1	1	1	0	0	1	1	1	1	1	1	1	0	1	1	1	1	1	1	1	0	1	1	1	0	1	1	0	1	1
98	1	0	1	0	2	1	1	1	0	1	1	0	1	1	1	0	0	0	1	1	1	0	1	1	1	0	-1	1	0	1	0	1	0	1	1
99	1	1	0	0	2	1	1	0	0	0	1	1	1	1	1	1	1	1	1	1	1	1	1	1	1	1	1	1	1	1	1	1	-1	1	1
100	1	1	0	0	4	1	1	0	1	1	1	1	1	1	1	1	1	0	0	1	1	1	1	1	1	0	1	1	0	1	1	1	-1	1	-1
101	1	1	0	0	4	1	2	0	0	0	1	1	1	1	1	1	1	1	1	1	1	1	1	1	1	1	0	1	1	1	1	1	0	1	-1
102	1	1	1	0	3	1	1	1	0	0	1	1	1	1	1	1	1	1	1	1	1	0	0	1	1	0	1	1	1	1	1	1	-1	1	0
103	1	1	1	0	2	1	1	0	0	1	1	1	1	0	1	0	0	0	0	1	1	0	1	1	0	-1	0	1	1	1	1	1	-1	1	0
104	1	0	1	0	1	1	1	0	1	0	1	1	1	1	0	0	0	0	2	-1	-1	-1	0	1	1	1	-1	-1	1	1	1	-1	0	-1	0
105	1	1	1	0	2	0	1	1	1	1	1	1	1	1	1	1	1	1	1	0	0	0	0	1	0	0	0	0	0	0	0	0	-1	0	0
106	1	1	0	0	2	1	1	0	0	0	1	1	1	1	1	0	1	0	2	1	1	1	1	1	1	-1	1	1	-1	1	1	1	-1	1	1
107	1	1	0	0	2	1	1	1	0	1	1	1	1	1	1	1	1	0	0	1	1	-1	1	1	1	1	1	1	1	1	1	1	0	1	1
108	1	1	0	0	1	1	1	1	0	0	1	1	1	1	1	0	1	1	1	1	1	-1	1	1	1	-1	1	1	1	1	1	1	-1	1	1
109	1	1	0	0	3	1	0	0	0	1	1	0	1	1	1	0	0	0	0	1	1	1	1	1	1	0	1	1	1	1	1	1	0	1	1
110	1	1	1	0	4	1	2	1	0	0	1	1	1	1	1	0	0	1	0	1	1	-1	1	1	1	-1	1	1	1	1	1	1	-1	1	1
111	1	0	0	0	2	1	1	0	1	1	1	1	1	1	1	0	0	0	1	1	1	1	0	0	1	-1	1	1	1	1	0	1	-1	1	-1
112	1	1	0	0	4	1	2	1	1	1	1	1	1	1	1	1	1	1	0	1	1	1	1	1	1	0	1	1	1	1	1	1	-1	1	1
113	1	2	1	0	4	1	2	1	0	1	1	0	0	0	0	1	1	0	1	-1	1	-1	1	-1	-1	-1	-1	-1	-1	0	0	0	1	0	0
114	1	1	1	0	4	0	1	1	0	0	1	1	1	1	1	1	1	0	1	1	1	-1	1	1	1	1	1	1	1	1	1	1	-1	1	1
115	1	1	1	0	4	1	1	1	0	0	1	1	1	1	1	1	0	1	2	-1	-1	-1	1	-1	-1	-1	-1	-1	-1	-1	-1	-1	0	-1	0
116	1	1	0	0	2	1	0	1	0	0	1	1	1	1	1	1	1	1	0	1	1	1	1	1	1	0	0	1	1	1	1	1	-1	1	1
117	1	0	0	0	2	1	2	1	0	0	1	1	1	1	1	0	1	0	2	-1	-1	-1	0	0	0	0	0	0	0	0	0	0	0	0	0
118	1	0	1	0	1	1	1	1	0	0	1	1	1	1	1	0	0	1	2	0	0	1	0	-1	1	1	0	-1	1	1	-1	-1	-1	-1	-1
119	1	0	0	0	1	1	2	0	1	1	1	1	1	1	1	0	1	0	0	1	1	1	1	1	1	-1	-1	1	1	1	1	1	-1	1	1
120	1	0	1	0	1	0	1	1	0	0	1	1	1	1	1	1	1	1	3	1	1	0	1	1	1	0	1	0	1	0	1	1	-1	1	1
121	1	0	0	0	1	1	1	1	0	0	1	1	0	1	1	0	0	1	3	1	1	1	1	1	1	0	1	0	-1	1	1	1	-1	1	1
122	1	2	1	0	1	0	1	1	1	0	1	1	1	1	1	0	1	1	1	1	1	0	0	-1	1	0	1	0	0	1	1	1	0	1	1
123	1	0	1	0	1	1	1	1	0	1	1	1	1	0	0	0	0	0	0	1	1	1	1	1	1	0	0	1	-1	1	1	1	-1	1	1
124	1	0	1	0	1	1	1	1	1	1	1	1	1	1	1	0	0	0	0	1	0	1	1	1	0	0	1	1	1	1	1	1	-1	0	0
125	1	0	0	0	1	1	1	1	1	1	1	1	1	0	1	0	0	1	3	1	1	1	1	-1	1	0	1	1	-1	0	1	1	-1	1	1
126	1	0	0	0	1	1	2	1	0	0	1	1	1	1	1	0	0	1	2	1	1	1	0	1	1	0	1	1	1	1	0	1	-1	1	1
127	1	0	0	0	1	1	1	1	0	0	1	1	1	1	1	1	0	1	2	1	1	-1	1	1	1	-1	1	1	1	1	1	1	-1	1	1
128	1	0	0	0	1	1	2	0	0	0	1	1	1	0	1	0	0	1	0	1	1	1	1	1	0	-1	1	1	-1	1	1	1	-1	1	-1
129	1	0	0	0	1	1	1	1	0	0	1	1	1	0	1	0	1	0	1	1	0	1	1	1	0	-1	0	1	0	1	0	1	-1	0	-1
130	1	0	1	0	1	1	1	0	0	0	1	0	1	1	1	1	0	0	2	1	1	1	1	1	1	0	1	1	0	1	1	1	0	1	1
131	1	0	0	0	1	1	1	1	0	0	1	1	1	0	1	1	1	0	3	1	1	-1	1	1	0	-1	1	1	1	1	0	1	-1	1	1
132	1	0	0	0	1	1	1	1	0	1	1	1	1	0	1	0	0	0	1	1	1	1	1	1	1	0	0	1	-1	1	1	1	-1	1	1
133	1	0	0	0	1	1	1	1	0	0	1	1	1	1	1	0	0	0	0	1	1	1	1	1	1	0	1	1	0	1	1	1	0	1	1
134	1	0	1	0	1	1	1	0	0	1	1	0	1	0	1	1	0	1	3	1	1	1	1	1	1	0	1	1	0	1	1	1	-1	1	1
135	1	0	1	0	1	1	1	0	0	0	1	1	1	1	1	0	0	0	1	1	1	1	1	1	1	0	1	1	-1	1	0	1	-1	1	1
136	1	0	1	0	1	0	1	1	1	1	1	1	1	1	1	1	0	0	1	1	1	1	0	1	1	0	1	1	0	1	1	1	0	1	-1
137	1	0	1	0	1	1	1	1	0	0	1	1	1	1	1	0	0	0	1	1	1	1	1	0	1	-1	1	1	1	1	1	1	0	1	1
138	1	0	0	0	1	1	1	1	0	0	1	0	1	1	0	0	0	0	1	1	1	1	0	1	1	0	1	1	-1	1	1	1	0	1	0
139	1	0	0	0	1	1	1	0	0	0	1	1	1	1	1	1	0	1	0	1	1	0	0	0	1	0	1	0	0	1	1	1	0	1	-1
140	1	0	1	0	1	1	1	1	0	0	0	0	0	0	0	0	0	0	1	1	1	-1	0	1	1	0	0	1	1	0	1	1	-1	1	-1
141	1	0	1	0	1	1	1	1	1	1	1	1	1	0	1	1	1	1	1	1	1	1	1	0	1	0	0	0	0	0	0	1	1	1	1
142	1	0	0	0	1	1	1	1	0	0	1	0	0	0	1	0	0	0	1	1	1	0	0	-1	0	0	0	1	0	1	1	1	0	1	1
143	1	0	0	0	1	1	1	0	0	0	1	1	1	0	1	0	1	0	1	1	0	1	1	1	1	0	1	1	1	1	0	1	-1	1	1
144	1	0	0	0	1	1	2	0	0	0	1	1	1	0	1	0	1	0	1	1	1	0	0	1	1	0	-1	1	1	0	1	1	-1	1	1
145	1	0	0	0	1	1	1	0	0	0	1	1	1	0	1	0	0	0	1	0	1	0	1	1	1	0	0	1	0	1	0	1	0	1	1
		0 means less than 20	0 means female	0 single
		1 means 20-22	1 means male	1 married	0 rural
		2 means more than 22		1 urban
